# Supplementary material for: Effect of water management on microbial diversity and composition in an Italian rice field system
Source: FEMS Microbiol Ecol. 2022 Feb 16;98(3):fiac018. doi: 10.1093/femsec/fiac018 (PMC8924702; doi:10.1093/femsec/fiac018)
Supplement: fiac018_Supplemental_Files [file fiac018_Supplemental_Files.zip]

Archive with 8 entries (8 files):
- Figure_S1.pdf
- Figure_S2.pdf
- Figure_S3.pdf
- Figure_S4.pdf
- Figure_S5.pdf
- Figure_S6.pdf
- Figure_S7.pdf
- FigureLegendsSupplement_revision.rtf
